# Supplementary material for: Nocturnal hypercapnia with daytime normocapnia in patients with advanced pulmonary arterial hypertension awaiting lung transplantation
Source: PLoS One. 2020 Apr 15;15(4):e0227775. doi: 10.1371/journal.pone.0227775 (PMC7159234; doi:10.1371/journal.pone.0227775)
Supplement: S1 Dataset — (XLSX) [file pone.0227775.s002.xlsx]

## Sheet: Sheet1
Age	transplantation	diagnosis	IPAH_nonIPAH	prior_chest_surgery	chest_surgery_age	mPAP	sPAP	dPAP	CO	CI	mPCWP	PVR	outcome_death_1	3%ODI	pre_mean_ptCO2	pre_max_ptCO2	pre_min_ptCO2	nocturnal_HC_AASM	O2supply	pre_pH	PaO2	PaCO2	HCO3	BMI	%FVC	%FEV1	FEV1_FVC	%PEF	%TLC	%DLco	Hb	BNP	EPO	diuretics	no_of_oral_anti_PH	DOB	EpoDOSE
36	no	Takayasu disease	nonIPAH	0		46	97	15	3.97	3.18	6	10.0756	0	0.15	42.38	44	41	0	1	7.462	86.3	38.8	27.1	15.3528	76	76.9	87.72	98.8	94.1	63.73	10.9	11.9	0	1	4	0
31	no	Eisenmenger	nonIPAH	0		82	99	66	3.18	2.19	8	23.2704	0	0	35.27	39	35	0	2	7.383	41	36.8	21.4	18.4848	86.3	85.1	86.03	78.8	104.7	90.48	24.7	41.4	0	1	1	0
16	no	PVOD	nonIPAH	0		54	82	30	3.19	1.98	6	15.047	1	0.35	37.99	42	37	0	7	7.419	100.6	31.2	19.7	16.6869	83.8	87.2	94.89	92.7	112.1	31.57	12.5	586.9	1	1	1	0	0.9
39	no	IPAH	IPAH	0		59	101	27	4.75	2.38	10	10.3158	0	1.65	47.32	54	44	0	2	7.433	100.7	34.5	22.5	25.5708	96.3	80.9	84.2	111.9	88.4	72.7	16.9	98.7	0	0	4	0
12	yes	Eigenmenger	nonIPAH	1	1	59	88	39	2.51	2.66	11	19.1359	1	2.95	42.41	51	30	0	2	7.494	121.2	28.7	21.6	17.4025	NA	NA	NA	NA	NA	NA	10	252	1	1	1	1	70
30	no	Eisenmenger	nonIPAH	1	3	50	62	33	5.25	3.24	9	7.80952	0	0	42.84	48	26	0	2	7.464	68.8	35.6	25	18.7081	86.9	78.7	77.7	95.9	91.4	51.09	12	31	0	1	2	0
59	yes	Systemic sclerosis	nonIPAH	0		48	75	25	4.94	3.03	25	4.65587	0	1.01	44.75	54	30	0	5	7.384	87.6	41.6	24.3	18.3655	56	59.8	89	94.7	NA	NA	11.8	318.3	0	1	2	0
53	no	IPAH	IPAH	0		35	52	23	5.9	3.35	11	4.0678	0	1.43	65.36	75	57	1	2	7.46	93	38.8	27	30.3187	76	66.7	72.82	79.1	85.3	68.87	13.6	NA	1	0	2	0	51
25	no	IPAH	IPAH	0		55	85	25	8.43	5.53	13	4.98221	0	1.33	49.86	60	33	1	2	7.435	56.5	32.8	21.5	18.6946	74.4	63.7	75.2	84.9	86.4	48.97	9.5	15.2	1	1	2	0	106
27	yes	IPAH	IPAH	0		59	105	27	7.17	4.86	11	6.69456	0	12.02	49.7	59	30	1	4	7.456	117.8	36.5	25.2	14.3599	38.1	43	97.12	72.5	59.8	32.74	9.3	170.5	1	1	3	0	200
35	yes	IPAH	IPAH	0		44	73	31	5.73	3.66	10	5.93368	0	0.12	61.07	73	43	1	1	7.441	112.6	38.4	25.5	18.5901	88.9	87.1	84.12	88.2	92.2	65.78	12	133.5	1	1	2	0	45
14	yes	IPAH	IPAH	0		90	142	60	7.25	6.97	11	10.8984	0	3.95	51.54	74	43	1	1	7.379	58.3	39.8	23	13.2944	77.2	70.3	82.8	77	83.4	80.26	10.6	127.9	1	1	1	0	46
20	no	Eisenmenger	nonIPAH	0		92	134	70	3.41	2.66	10	24.0469	0	0.87	47.52	74	36	1	2	7.393	58.2	44.3	26.4	17.7831	52.4	56	95.43	70.2	56.4	45.33	19.9	10.1	0	1	1	0
